# Supplementary material for: Meta-Analysis Examining the Importance of Creatine Ingestion Strategies on Lean Tissue Mass and Strength in Older Adults
Source: Nutrients. 2021 Jun 2;13(6):1912. doi: 10.3390/nu13061912 (PMC8229907; doi:10.3390/nu13061912)
Supplement: Supplementary file 1 [file nutrients-13-01912-s001.zip]

Archive with 1 entries (1 files):
- nutrients-1225760-supplementary.pdf
